# Supplementary material for: Tissue-specific modulation of CRISPR activity by miRNA-sensing guide RNAs
Source: Nucleic Acids Res. 2025 Jan 22;53(2):gkaf016. doi: 10.1093/nar/gkaf016 (PMC11754125; doi:10.1093/nar/gkaf016)
Supplement: gkaf016_Supplemental_Files [file gkaf016_supplemental_files.zip]

Archive with 4 entries (4 files):
- Supplementary Figures_REVISED_CLEAN.docx
- Supplementary Table 1.docx
- Supplementary Table 2.docx
- Supplementary Table 3.docx
